# Supplementary material for: Sediment discharge from Greenland’s marine-terminating glaciers is linked with surface melt
Source: Nat Commun. 2024 Feb 13;15:1332. doi: 10.1038/s41467-024-45694-1 (PMC10864362; doi:10.1038/s41467-024-45694-1)
Supplement: Supplementary file 4 — Source data [file 41467_2024_45694_MOESM4_ESM.xlsx]

## Sheet: Fig. 1
Fig. 1	Glacier name	Fjord name	core no	Latitude	Longitude	Distance (km) to most productive glacier	MAR (kg m-2 yr-1) average 1950-2009	Error MAR	Exponential fit: 1283.26*exp(-9.932e-05*Distance (m))	Reference for MAR average 1950-2009	Publication presenting sedimentary facies and the radiometric measurements that provided input to the sedimentation rate (SAR) and mass accumulation rate (MAR) calculations used for analysis in this publication
Andresen et al. 2024: Sediment discharge from Greenland’s marine-terminating glaciers is linked with surface melt . Nature Communications.	Helheim	Sermilik Fjord	ER11-26	66.2614	-37.4897	33	11.3847	2.00002		This publication	This publication (Supplementary Figures 1 and 2)
	Helheim	Sermilik Fjord	ER14	66.2289	-37.6725	30	102.693	94.4345		This publication	This publication (Supplementary Figures 1 and 2)
	Helheim	Sermilik Fjord	ER15	66.2286	-37.6703	31	75.0461	48.0619		This publication	This publication (Supplementary Figures 1 and 2)
	Helheim	Sermilik Fjord	ER11-22	66.2258	-37.6772	30.5	52.1904	6.36386		This publication	This publication (Supplementary Figures 1 and 2)
	Helheim	Sermilik Fjord	ER11-23	66.2208	-37.6625	31	29.7646	3.68697		This publication	This publication (Supplementary Figures 1 and 2)
	Helheim	Sermilik Fjord	ER16	66.2097	-37.5794	39	63.562	69.8651		This publication	This publication (Supplementary Figures 1 and 2)
	Helheim	Sermilik Fjord	ER11-24	66.21	-37.5917	39	26.1939	3.36779		This publication	Andresen etal. 2014: https://doi.org/10.1016/j.csr.2014.05.017
	Helheim	Sermilik Fjord	ER11-25	66.2094	-37.5778	39	19.1387	2.21898		This publication	Andresen etal. 2014: https://doi.org/10.1016/j.csr.2014.05.017
	Helheim	Sermilik Fjord	ER13	66.0972	-37.8817	49	9.69689	1.74645		This publication	Andresen et al. 2012: https://www.nature.com/articles/ngeo1349
	Helheim	Sermilik Fjord	Cr01	66.078	-37.7884	49	10.5846	0.96831		This publication	This publication (Supplementary Figures 1 and 2)
	Helheim	Sermilik Fjord	Cr05	66.0872	-37.7915	48	7.5578	0.69006		This publication	This publication (Supplementary Figures 1 and 2)
	Helheim	Sermilik Fjord	ER07	66.0164	-37.8519	58	3.51595	0.301082		This publication	Andresen et al. 2012: https://www.nature.com/articles/ngeo1349
	Helheim	Sermilik Fjord	ER11	65.9247	-37.8478	68	2.77069	0.816416		This publication	Andresen et al. 2012: https://doi.org/10.1038/ngeo1349

## Sheet: Fig. 2
Fig. 2	Glacier name	Fjord name	core no	Latitude	Longitude	Distance (km) to most productive glacier	MAR (kg m-2 yr-1) average 1950-2009	Error MAR	MAR normalized with surface melt ((kg m-3 yr-1)/(m3 yr-1))	Error MAR normalized	MAR LIA (kg m-2 yr-1)	Error MAR LIA	Distance to LIA glacier margin grounding line (km). In case of several glaciers: the distance to the LIA GL of the currently most productive glacier.	Surface melt 1950-2009 (m3 yr-1). See spreadsheet to Table 1	Gate no. contributing glaciers. See spreadsheet to Table 1	Exponential fit MAR: 32.993*exp(-1.417e-05*Distance (m) to most productive glacier margin)	Reference for MAR average 1950-2009	Publication presenting sedimentary facies and the radiometric measurements that provided input to the sedimentation rate (SAR) and mass accumulation rate (MAR) calculations used for analysis in this publication	Publication with the sedimentation rate used for LIA MAR calculation in this publication	Publication with position of LIA margin shown on Supplementary Figure 4
Andresen et al. 2024: Sediment discharge from Greenland’s marine-terminating glaciers is linked with surface melt . Nature Communications.	Helheim	Sermilik Fjord	ER11-26	66.2614	-37.4897	33	11.3847	2.00002	1.746e-09	4.81329e-10				6.52047e+09	228;229;230;231	Upper limit (95% confidence interval) Exponential fit MAR: 48.47*exp(-1.347e-06*Distance (m) to most productive glacier margin)	This publication	This publication (Supplementary Figures 1 and 2)	No data	Andresen et al. 2012: https://doi.org/10.1038/ngeo1349
	Helheim	Sermilik Fjord	ER14	66.2289	-37.6725	30	102.693	94.4345	1.57493e-08	1.60577e-08				6.52047e+09	228;229;230;231	Lower limit (95% confidence interval) Exponential fit MAR: 17.52*exp(-2.7e-05*Distance (m) to most productive glacier margin)	This publication	This publication (Supplementary Figures 1 and 2)	No data	Andresen et al. 2012: https://doi.org/10.1038/ngeo1349
	Helheim	Sermilik Fjord	ER15	66.2286	-37.6703	31	75.0461	48.0619	1.15093e-08	8.52185e-09				6.52047e+09	228;229;230;231		This publication	This publication (Supplementary Figures 1 and 2)	No data	Andresen et al. 2012: https://doi.org/10.1038/ngeo1349
	Helheim	Sermilik Fjord	ER11-22	66.2258	-37.6772	30.5	52.1904	6.36386	8.00408e-09	1.77639e-09				6.52047e+09	228;229;230;231	Exponential fit MARnormalised: 2.45965e-08*exp(-4.8968e-05*Distance (m) to most productive glacier margin)	This publication	This publication (Supplementary Figures 1 and 2)	No data	Andresen et al. 2012: https://doi.org/10.1038/ngeo1349
	Helheim	Sermilik Fjord	ER11-23	66.2208	-37.6625	31	29.7646	3.68697	4.56479e-09	1.02192e-09				6.52047e+09	228;229;230;231	Upper limit (95% confidence interval) Exponential fit MARnormalised: 3.093e-08*exp(-3.73e-05*Distance (m) to most productive glacier margin)	This publication	This publication (Supplementary Figures 1 and 2)	No data	Andresen et al. 2012: https://doi.org/10.1038/ngeo1349
	Helheim	Sermilik Fjord	ER16	66.2097	-37.5794	39	63.562	69.8651	9.74807e-09	1.16895e-08				6.52047e+09	228;229;230;231	Lower limit (95% confidence interval) Exponential fit MARnormalised: 1.83e-08*exp(-6.067e-05*Distance(m) to most productive glacier margin)	This publication	This publication (Supplementary Figures 1 and 2)	No data	Andresen et al. 2012: https://doi.org/10.1038/ngeo1349
	Helheim	Sermilik Fjord	ER11-24	66.21	-37.5917	39	26.1939	3.36779	4.01719e-09	9.18214e-10				6.52047e+09	228;229;230;231		This publication	Andresen etal. 2014: https://doi.org/10.1016/j.csr.2014.05.017	No data	Andresen et al. 2012: https://doi.org/10.1038/ngeo1349
	Helheim	Sermilik Fjord	ER11-25	66.2094	-37.5778	39	19.1387	2.21898	2.93517e-09	6.33827e-10				6.52047e+09	228;229;230;231		This publication	Andresen etal. 2014: https://doi.org/10.1016/j.csr.2014.05.017	No data	Andresen et al. 2012: https://doi.org/10.1038/ngeo1349
	Helheim	Sermilik Fjord	ER13	66.0972	-37.8817	49	9.69689	1.74645	1.48714e-09	4.16556e-10				6.52047e+09	228;229;230;231		This publication	Andresen et al. 2012: https://www.nature.com/articles/ngeo1349	No data	Andresen et al. 2012: https://doi.org/10.1038/ngeo1349
	Helheim	Sermilik Fjord	Cr01	66.078	-37.7884	49	10.5846	0.951615	1.68986e-09	3.08272e-10				6.52047e+09	228;229;230;231		This publication	This publication (Supplementary Figures 1 and 2)	No data	Andresen et al. 2012: https://doi.org/10.1038/ngeo1349
	Helheim	Sermilik Fjord	Cr05	66.0872	-37.7915	48	7.5578	0.69006	1.15909e-09	2.21739e-10				6.52047e+09	228;229;230;231		This publication	This publication (Supplementary Figures 1 and 2)	No data	Andresen et al. 2012: https://doi.org/10.1038/ngeo1349
	Helheim	Sermilik Fjord	ER07	66.0164	-37.8519	58	3.51595	0.301082	5.39216e-10	1.00097e-10	1.036	0.08	58.5	6.52047e+09	228;229;230;231		This publication	Andresen et al. 2012: https://www.nature.com/articles/ngeo1349	Andresen et al. 2017: https://doi.org/10.1038/s41598-017-13246-x	Andresen et al. 2012: https://doi.org/10.1038/ngeo1349
	Helheim	Sermilik Fjord	ER11	65.9247	-37.8478	68	2.77069	0.816416	4.24922e-10	1.677e-10				6.52047e+09	228;229;230;231		This publication	Andresen et al. 2012: https://doi.org/10.1038/ngeo1349	No data	Andresen et al. 2012: https://doi.org/10.1038/ngeo1349
	Kangerlussuaq	Kangerlussuaq	FOX12-04R	68.1816	-32.0069	61	12.4748	2.07782	2.58473e-09	6.88988e-10				4826356443	188,190,191,192, 194,197,200,201,202		This publication	Vermassen et al. 2020: https://doi.org/10.1029/2019GL085954	No data	Syvitski et al. 1996: https://www.sciencedirect.com/science/article/abs/pii/0921818195000232?via%3Dihub
	Kangerlussuaq	Kangerlussuaq	FOX12-02R	68.0946	-31.7877	75	2.53822	0.161965	5.25908e-10	8.61492e-11				4826356443	188,190,191,192, 194,197,200,201,202		This publication	Vermassen et al. 2020: https://doi.org/10.1029/2019GL085955	No data	Syvitski et al. 1996: https://www.sciencedirect.com/science/article/abs/pii/0921818195000232?via%3Dihub
	Kangerlussuaq	Kangerlussuaq	HU93-023	68.1386	-31.8839	69	4.452	0.4452	9.22435e-10	1.84487e-10				4826356443	188,190,191,192, 194,197,200,201,202		Smith et al. 2002: https://www.jstor.org/stable/40512444	Smith et al. 2002: https://www.jstor.org/stable/40512444	No data	Syvitski et al. 1996: https://www.sciencedirect.com/science/article/abs/pii/0921818195000232?via%3Dihub
	Christian IV	Nansen FJord	JM96-1209	68.2967	-29.7983	16	10.812	1.0812	1.47039e-08	2.94078e-09				7.35315e+08	189		Smith et al. 2002: https://www.jstor.org/stable/40512444	Smith et al. 2002: https://www.jstor.org/stable/40512444	No data	Smith et al. 2002: https://www.jstor.org/stable/40512444
	Christian IV	Nansen FJord	JM96-1210	68.1833	-29.6	30	1.749	0.1749	2.37857e-09	4.75714e-10				7.35315e+08	189		Smith et al. 2002: https://www.jstor.org/stable/40512445	Smith et al. 2002: https://www.jstor.org/stable/40512445	No data	Smith et al. 2002: https://www.jstor.org/stable/40512445
	Thrym	Qimutuluittiip Kangertiva (Skjoldungen fjord)	AXC-1432	63.457	-41.6257	12.5	10.4172	0.299391	2.44677e-08	3.14997e-09				4.25754e+08	300		This publication	Wangner et al. 2020: https://doi.org/10.1029/2019PA003692	No data	Wangner et al. 2020: https://doi.org/10.1029/2019PA003692
	Kangilerngata	Ikerasak (Ata Sund)	ACDC2014-009	69.7585	-50.7499	21	6.04043	0.872371	1.79418e-09	4.38538e-10	3.01	0.43	18	3.36667e+09	177;180		This publication	Ekblom Johanson et al. 2020: https://doi.org/10.1177/0959683620950431	Ekblom Johanson et al. 2020: https://doi.org/10.1177/0959683620950431	Ekblom et al. 2020: https://doi.org/10.1177/0959683620950431
	Kangilerngata	Ikerasak (Ata Sund)	ACDC2014-010	69.7585	-50.7499	21	5.58282	0.558282	1.65826e-09	3.31652e-10	2.468	0.37	18	3.36667e+09	177;180		This publication	Ekblom Johanson et al. 2020: https://doi.org/10.1177/0959683620950431	Ekblom Johanson et al. 2020: https://doi.org/10.1177/0959683620950431	Ekblom et al. 2020: https://doi.org/10.1177/0959683620950431
	Sermeq Kujalleq	Qeqertarsuup Tunua (Disko Bugt)	ACDC2014-003	69.313	-51.3305	73	2.19246	0.333406	3.45391e-10	8.70625e-11	1.929	0.14	41	6.34775e+09	184		This publication	Wangner etal. 2018: https://doi.org/10.1177/0959683618788701	Wangner etal. 2018: https://doi.org/10.1177/0959683618788701	Briner et al. 2011: https://doi.org/10.1016/j.quascirev.2011.05.017
	Sermeq Kujalleq	Qeqertarsuup Tunua (Disko Bugt)	ACDC2014-001	69.2867	-51.27	70	2.65153	0.174348	4.17711e-10	6.92373e-11	1.477	0.1	38	6.34775e+09	184		This publication	Wangner etal. 2018: https://doi.org/10.1177/0959683618788701	Wangner etal. 2018: https://doi.org/10.1177/0959683618788701	Briner et al. 2011: https://doi.org/10.1016/j.quascirev.2011.05.018
	Upernavik	Upernavik Fjord	POR13-02	72.8938	-54.9672	27	18.1292	4.5323	5.17066e-09	1.80973e-09				3.50617e+09	134;135;136;137		This publication	Vermassen et al. 2019: https://doi.org/10.1002/jqs.3095	No data	Briner et al. 2013: https://doi.org/10.1016/j.yqres.2013.09.008
	Upernavik	Upernavik Fjord	POR13-05	72.9452	-55.6205	48	8.09912	0.428849	2.02125e-09	3.09149e-10				4006996542	133;134;135;136;137		This publication	Vermassen et al. 2019: https://doi.org/10.1002/jqs.3096	No data	Briner et al. 2013: https://doi.org/10.1016/j.yqres.2013.09.009
	Upernavik	Upernavik Fjord	POR13-08	72.8632	-54.5707	7.5	21.0419	3.60971	1.28962e-08	3.50197e-09				1.63163e+09	136;137		This publication	Vermassen et al. 2019: https://doi.org/10.1002/jqs.3097	No data	Briner et al. 2013: https://doi.org/10.1016/j.yqres.2013.09.010
	Upernavik	Upernavik Fjord	POR13-16	72.897	-54.8023	22	11.4222	0.396606	3.25776e-09	4.38892e-10				3.50617e+09	134;135;136;137		This publication	Vermassen et al. 2019: https://doi.org/10.1002/jqs.3098	No data	Briner et al. 2013: https://doi.org/10.1016/j.yqres.2013.09.011
	Upernavik	Upernavik Fjord	POR13-03	72.8978	-55.0478	30	6.85567	2.12781	1.95532e-09	8.02409e-10				3.50617e+09	134;135;136;137		This publication	Vermassen et al. 2019: https://doi.org/10.1002/jqs.3099	No data	Briner et al. 2013: https://doi.org/10.1016/j.yqres.2013.09.012
	KNS	Kangersuneq	Dana08-st20	64.6988	-50.3594	58	13.0082	2.83906	2.01045e-09	6.39827e-10				6.47031e+09	262;270;275		This publication	Oksman et al. 2022: https://doi.org/10.5194/tc-16-2471-2022	No data	Oksman et al. 2022: https://doi.org/10.5194/tc-16-2471-2022
	Eqalorutsit	Ikersuaq (Brede Fjord)	Ga3-8	60.8424	-46.6412	77	4.71854	0.38275	7.84035e-10	1.42001e-10				6.01828e+09	335,337,338,343		This publication	Nørgaard-Pedersen & Mikkelsen 2009: https://doi.org/10.1016/j.margeo.2009.05.004	No data

## Sheet: Glacier data for Table 1
Data for Table 1	Fjord	Gate	Glacier	1950-2009 Surface melt (m3 yr-1)	Total surface melt 1950-2009 (m3 yr-1)*From Mankoff et al. 2020: Greenland liquid water discharge from 1958 through 2019. Earth System Science Data, 12(4), 2811-2841. (2020). https://doi.org/10.5194/essd-12-2811-2020	Glacier basin size (km2)* From Mouginot et al. 2019: Glacier catchments/basins for the Greenland Ice Sheet [Dataset]. Dryad. https://doi.org/10.7280/D1WT11	Total glacier basin size per fjord* From Mouginot et al. 2019: Glacier catchments/basins for the Greenland Ice Sheet [Dataset]. Dryad. https://doi.org/10.7280/D1WT11	Sediment output Gt yr-1	Error sediment output	Sediment output kg yr-1	Sediment output m3 yr-1	Erosion rate (mm yr-1)
Andresen et al. 2024: Sediment discharge from Greenland’s marine-terminating glaciers is linked with surface melt . Nature Communications.	Upernavik	133	Akullikassaap Sermia/Upnn	5.00829e+08	4006996542	21026	46701	0.00508705	0.00332846	5.08705e+09	1.91964e+06	0.0396339
		134	Akullikassaap Sermia/Upn	9.27802e+08	3.50617e+09
		135	Sermeq/UPc	946739147		16633
		136	Sermeq/Ups	9.11617e+08	1.63163e+09	8398
		137	Sermeq/UPss	7.20009e+08		644
	Ikerasak (Ata sund)	177	Kangilernata Sermia	2.65258e+09	3.36667e+09	6286	7926	0.00570064	0.00375	5.70064e+09	2.15118e+06	0.261704
		180	Eqip Sermia	7.14097e+08		1640
	Qeqertarsuup Tunua (Disko Bugt)	184	Sermeq Kujalleq	6.34775e+09		78155	78155	0.0841312	0.0549064	8.41312e+10	3.17476e+07	0.391675
	Nansen Fjord	189	Christian IV Gletsjer	6.26024e+08	7.35315e+08	11585	13060	0.00347447	0.00226988	3.47447e+09	1.31112e+06	0.0968023
		187	Sorgenfri	1.09291e+08		1475
	Sermilik	228	Franche Comt Gletsjer	2.04766e+09	6.52047e+09	3051	60321	0.0424896	0.027743	4.24896e+10	1.60338e+07	0.256302
		229	Nigertiip Apusiia	1.16273e+08
		230	Apuseerajik	1.62088e+09		6988
		231	Helheim Gletsjer	2.73566e+09		50282
	Kangersuneq	262	Narsap Sermia	2439384143	6.47031e+09	6637	28020	0.0153727	0.010078	1.53727e+10	5.80102e+06	0.199628
		270	Akullersuup Sermia	1.03545e+09		4050
		275	Kangiata Nunaata Sermia	2995476843		17333
	Qimutuluittiip Kangertiva (Skjoldungen)	300	Thrym Gletsjer	4.25754e+08		1842.5	1842.5	0.000835537	0.00054894	8.35537e+08	315297	0.165006
	Kangerlussuaq	190	Kangerlussuaq Gletsjer	2193883327	4826356443	50714	56600	0.0423013	0.0276123	4.23013e+10	1.59627e+07	0.271943
		188	Styrtegletsjer	147443128		472
		191	Courtauld Gletsjer	1.27531e+08		319
		192	Apuseeq Qinnilik	5.18448e+08		975
		194	Apuseeq Qinnilik	2.23793e+08		431
		197	Frederiksborg Gletsjer	9.85325e+08		2820
		200	Frederiksborg Gletsjer	2.82528e+08		869
		201	Frederiksborg Gletsjer	9.90379e+07
		202	Frederiksborg Gletsjer	248366876
	Ikersuaq (Brede Fjord)	335	Eqalorutsit Kangilliit Sermiat	2.07025e+09	6.01828e+09	5642	10580	0.010922	0.0071839	1.0922e+10	4.12152e+06	0.375611
		337	Eqalorutsit Killiit Sermiat	2.49029e+08		4399
		338	Eqalorutsit Killiit Sermiat	2.81322e+09		539
		343	Naajat Sermiat	8.85779e+08

## Sheet: Radiometric measurements
Fjord	Core name	Year of coring	Latitude	Longitude	Water depth (m)	Depth	210Pb		226Ra		137Cs		Laboratory undertaking analysis	Publication presenting the radiometric measurements that provided input to the sedimentation rate (SAR) and mass accumulation rate (MAR) calculations used for analysis in this publication
by alphabetical order							activity	error	activity	error	activity	error
						cm	Bq/kg	±	Bq/kg	±	Bq/kg	±
Ata Sund	ACDC2014-009	Summer 2014	69.7585	-50.7499	280	0.5	56.7737	3.87103	28.0054	1.67475	0.687893	0.259759	Bordeaux University	Ekblom Johanson et al. 2020: https://doi.org/10.1177/0959683620950431
						2.5	46.4049	3.99271	24.3158	0.729157	1.30953	0.308458
						4.5	43.7831	3.01099	25.6647	0.572901	0.834474	0.207611
						10.5	28.2189	3.55661	24.1926	0.702278	1.21557	0.280785
						20.5	20.39	2.97078	23.8632	0.636387	0.0426389	0.208197
						30.5	20.2883	1.86721	24.7896	0.937551	-0.0171502	0.118184
Ata Sund	ACDC2014-010	Summer 2014	69.7585	-50.7499	280	0.5	63.7679	3.68112	27.5896	1.53621	0.533169	0.245325	Bordeaux University	Ekblom Johanson et al. 2020: https://doi.org/10.1177/0959683620950431
						5	47.7689	2.55161	21.7722	0.439567	0.899577	0.174661
						10.5	42.3004	3.70289	28.4131	0.761533	1.98016	0.320405
						16.5	33.486	2.7725	23.8324	0.535779	1.82848	0.232846
						20.5	34.4177	2.2562	28.6838	0.48129	2.16279	0.208264
						30.5	24.766	3.60483	27.6753	1.87136	-0.519103	0.231057
Ikersuaq Fjord	Ga3-8	Summer 2014	60.8424	-46.6412	635	1	60.9041	7.16011	10.4644	2.29914	5.64894	1.66267	Copenhagen University	Nørgaard-Pedersen & Mikkelsen 2009: https://doi.org/10.1016/j.margeo.2009.05.004
						3	94.8431	9.24331	11.0847	2.83087	16.5456	1.91364
						5	49.3477	5.29678	6.53514	1.01287	17.7164	1.52863
						7	33.047	5.00624	10.0417	1.33245	10.2293	1.63305
						9	21.181	4.01077	11.7541	4.04736	0	0
						11	12.8495	3.48252	10.7812	0.411642	2.7903	1.30241
						13	4.07412	1.41744	8.01015	0.62684	0	0
						15	5.08589	1.68184	5.64721	0.262407	0	0
						18	19.8832	3.53205	10.1413	1.87121	1.50176	1.11146
						20	0.9914	0.411883	9.03207	2.04921	0	0
						22	8.53724	2.40214	10.8323	0.954173	0	0
						24	9.69377	2.72092	9.99234	2.40044	1.31301	1.21675
Kangerlussuaq Fjord	FOX12-02R	Summer 2012	68.0946	-31.7877	725	0.5	186.667	5	12.5	4.66667	7.33333	0.666667	University of Florida	Vermassen et al. 2020: https://doi.org/10.1029/2019GL085954
						3.5	126.167	4.5	16.1667	3	9.83333	0.833333
						7.5	57.8333	2.66667	22.8333	1.83333	3.16667	0.333333
						9.5	44.5	1.83333	11.5	8	0.166667	0
						12.5	44.8333	2.16667	22	2.33333	0.166667	0.166667
						17.5	26	1.16667	23.5	3.16667	0	0
						19.5	15.3333	1.16667	8.16667	4.33333	0.833333	0.166667
						29.5	15.8333	1.16667	10.1667	4.5	0.166667	0
						39.5	17.6667	1.16667	3	8.5	0	0
						49.5	15.1667	1	5	11.3333	0	0
Kangerlussuaq Fjord	FOX12-04R	Summer 2012	68.1816	-32.0069	895	0.5	127.5	2.66667	16.8333	4.33333	3.5	0.333333	University of Florida	Vermassen et al. 2020: https://doi.org/10.1029/2019GL085954
						4.5	119.333	3.83333	16.1667	6.16667	6.33333	0.5
						10.5	97.6667	2.66667	16.6667	8.33333	4	0.333333
						15.5	82.5	3.16667	17.6667	2.66667	5.83333	0.5
						20.5	93.1667	3.5	18	3.33333	6.83333	0.5
						25.5	83.3333	3.16667	19.5	4	8.33333	0.666667
						30.5	61	2.83333	15.1667	4.83333	11.5	0.666667
						35.5	67.1667	3.16667	18.1667	3.83333	5.5	0.5
						40.5	38.3333	1.66667	9.16667	5.83333	0	0
						45.5	26.1667	1.33333	17	5	0.666667	0.166667
						50.5	25.8333	1.5	6.33333	9	1	0.166667
						55.5	12.6667	1	13.8333	4.33333	0	0
						64.5	18.8333	1.16667	26.6667	4.5	1	0.166667
						74.5	13.5	0.833333	16.1667	4.5	-0.166667	0
Kangersuneq Fjord	Dana08-st20	Summer 2008	64.6988	-50.3594	496	33	41.6634	9.51993	14.3196	2.22487	0	0	Copenhagen University	Oksman et al. 2022: https://doi.org/10.5194/tc-16-2471-2022
						37	23.1565	6.36225	10.5517	0.0215801	2.34076	1.98732
						41	30.1359	7.75409	10.709	6.4497	8.56866	2.19652
						47	27.3135	6.88407	13.8197	1.61922	4.44078	1.80148
						52	32.2214	7.64187	16.4889	1.71526	1.91381	1.77522
						57	19.5056	5.49855	9.7512	0.17133	3.08283	1.80343
						63	23.8789	6.17728	18.6281	1.49539	3.17127	1.62529
						67	7.54187	2.22874	11.9377	2.00061	0	0
						75	12.785	3.91083	12.3378	7.62654	2.59347	1.71672
						89	12.2001	3.70291	12.3705	1.81043	0	0
						132	5.43022	1.7986	19.7894	0.547724	0	0
						152	3.51593	1.28946	11.2414	0.565662	0	0
						160	20.6971	5.80339	18.4524	1.29649	0	0
						209	5.7983	1.8861	14.5379	1.54659	1.27213	1.84571
Qeqertarsuup Tunua (Disko Bugt)	ACDC2014-003	Summer 2014	69.313	-51.3305	391	1	116.614	8.63527	15.2399	1.06985	1.29336	0.477668	Bordeaux University	Wangner etal. 2018: https://doi.org/10.1177/0959683618788701
						5.5	68.6901	5.61841	13.208	0.79108	2.26276	0.482108
						10.5	34.354	3.49621	15.7801	0.636476	0.59943	0.268241
						15.5	12.8939	2.4495	13.4465	0.471372	-0.147971	0.220172
						20.5	16.5344	2.57346	14.8936	0.505554	-0.453819	0.192406
Qeqertarsuup Tunua (Disko Bugt)	ACDC2014-001	Summer 2014	69.2867	-51.27	380	1.5	101.774	4.97765	16.3685	0.64984	2.06883	0.351888	Bordeaux University	Wangner etal. 2018: https://doi.org/10.1177/0959683618788701
						5.5	59.5253	4.20474	13.7612	0.611151	2.81912	0.368259
						10.5	32.1667	2.90381	14.6675	0.529648	0.62567	0.247839
						15.5	17.6829	2.54806	14.9662	0.462325	0.0740529	0.215712
						20.5	10.7893	2.26296	13.6797	1.06875	0.128318	0.200987
						30.5	13.779	2.16321	14.6888	0.44994	-0.169737	0.171145
Sermilik Fjord	ER11-26	Summer 2011	66.2614	-37.4897	466	1	12.359	2.72533	6.93247	0.426278	0.707185	0.226303	Bordeaux University	This publication (Supplementary Figure 1)
						5.5	14.676	4.94219	6.55843	0.773977	0.421004	0.45901
						15.5	22.0571	2.49766	5.33928	0.421386	0.721697	0.234341
						20.5	46.1993	4.13659	7.69151	0.556737	-0.0226019	0.306008
						30.5	17.3651	1.69753	7.29856	0.273899	0.364837	0.15157
						35.5	18.129	2.27049	4.7136	0.327223	0.401459	0.170359
						40.5	25.5301	2.51585	7.95774	0.41008	0.776999	0.213387
						50.5	16.0754	1.78285	5.68113	0.277772	0.615302	0.151418
						60.5	8.65651	1.44951	4.29414	0.226912	0.337156	0.134475
						70.5	8.32009	2.13964	4.98432	0.349723	0.1	0.191312
						100	11.3807	2.19684	7.1504	0.404778	0.1	0.226228
Sermilik Fjord	ER11-22	Summer 2011	66.2258	-37.6772	591	1	56.0072	3.97094	10.6582	0.560155	0.0358624	0.267354	Bordeaux University	This publication (Supplementary Figure 1)
						5.5	62.804	4.18143	8.37918	0.547937	1.3151	0.297063
						10.5	58.0035	4.13753	9.30789	0.5877	1.78085	0.330047
						15.5	43.4373	3.47361	9.2721	0.52701	1.34061	0.305245
						20.5	52.2076	3.96427	9.85321	0.559992	0.704283	0.286113
						25.5	34.7441	3.25502	9.07178	0.502285	0.986493	0.244624
						30.5	42.8669	3.30816	10.1416	0.52368	1.62082	0.282899
						35.5	54.8861	3.04615	8.38814	0.41095	1.00122	0.223068
						40.5	51.9933	3.5465	9.84252	0.508229	1.60016	0.285049
						50.5	18.2465	2.94955	7.57094	0.48911	0.714294	0.237422
						65.5	44.5336	3.22981	8.82916	0.498223	1.23303	0.281432
						75.5	42.2335	3.59766	6.9107	0.491095	1.39921	0.305384
						80.5	38.391	3.2411	9.16417	0.505933	2.16104	0.278879
						90.5	8.85241	2.57308	5.86686	0.462967	0.667446	0.272603
						95.5	27.6459	3.01955	9.8803	0.505073	1.20334	0.284872
						120.5	22.2226	2.76446	8.85394	0.481488	1.15155	0.284766
						130.5	25.6294	3.22348	8.68201	0.514803	1.66583	0.309328
						135.5	27.2479	2.95088	9.5124	0.50622	2.78178	0.279425
						145.5	20.7097	2.98708	5.65843	0.464878	1.28281	0.286786
						161.5	15.1561	2.60556	8.32887	0.454108	-0.294836	0.262793
Sermilik Fjord	ER11-23	Summer 2011	66.2208	-37.6625	591	1	58.8217	3.81287	9.89136	0.5052	1.11587	0.254645	Bordeaux University	This publication (Supplementary Figure 1)
						7.5	69.3193	5.13317	9.26494	0.665781	1.09769	0.354119
						10.5	34.5048	3.04536	9.24712	0.488319	1.19877	0.261001
						15.5	42.6074	3.88451	8.90019	0.570757	0.521386	0.253887
						20.5	41.3473	3.104	8.81975	0.476757	1.02637	0.22995
						35.5	24.6029	2.54434	7.1718	0.39984	0.61275	0.206625
						50.5	22.2161	2.66108	8.47697	0.43129	0.801564	0.219183
						100.5	20.0658	2.68744	8.86178	0.476755	1.31395	0.264764
Sermilik Fjord	ER11-24	Summer 2011	66.21	-37.5917	558	1	41.1682	3.64272	7.78527	0.502753	0.619684	0.263416	Bordeaux University	Andresen etal. 2014: https://doi.org/10.1016/j.csr.2014.05.017
						5.5	58.658	4.76864	6.96374	0.675911	1.63601	0.36744
						10.5	21.7165	3.05439	7.51592	0.499386	0.936622	0.280582
						15.5	47.7767	3.46062	7.81233	0.477239	1.5396	0.270945
						20.5	47.2609	3.75395	9.76006	0.560521	1.13517	0.297882
						25.5	nd	nd	nd	nd	nd	nd
						30.5	37.1752	2.30245	7.54299	0.335071	1.39001	0.188034
						35.5	nd	nd	nd	nd	nd	nd
						40.5	38.7151	3.15997	6.74209	0.46596	1.15049	0.267452
						45.5	nd	nd	nd	nd	nd	nd
						50.5	34.5989	3.27566	8.33649	0.516932	1.90073	0.282689
						55.5	31.5638	5.2375	6.88178	0.821276	1.68161	0.502963
						60.5	nd	nd	nd	nd	nd	nd
						65.5	15.7198	2.64303	5.5475	0.410565	1.6436	0.277766
						70.5	nd	nd	nd	nd	nd	nd
						75.5	nd	nd	nd	nd	nd	nd
						80.5	21.4538	2.38491	6.90689	0.38217	1.76753	0.234856
						85.5	nd	nd	nd	nd	nd	nd
						90.5	16.7616	2.55885	6.53431	0.40889	1.77347	0.254452
						95.5	nd	nd	nd	nd	nd	nd
						100.5	nd	nd	nd	nd	nd	nd
						105.5	nd	nd	nd	nd	nd	nd
						110.5	12.0534	2.76753	6.52772	0.47408	1.23617	0.288309
						115.5	nd	nd	nd	nd	nd	nd
						120.5	nd	nd	nd	nd	nd	nd
						125.5	nd	nd	nd	nd	nd	nd
						130.5	nd	nd	nd	nd	nd	nd
						135.5	nd	nd	nd	nd	nd	nd
						140.5	nd	nd	nd	nd	nd	nd
						145.5	nd	nd	nd	nd	nd	nd
						150.5	nd	nd	nd	nd	nd	nd
						155.5	nd	nd	nd	nd	nd	nd
						160.5	nd	nd	nd	nd	nd	nd
						165.5	nd	nd	nd	nd	nd	nd
						170.5	nd	nd	nd	nd	nd	nd
Sermilik Fjord	ER11-25	Summer 2011	66.2094	-37.5778	550	0.5	40.4267	3.3004	6.72772	0.447787	0.890369	0.274128	Bordeaux University	Andresen etal. 2014: https://doi.org/10.1016/j.csr.2014.05.017
						5.5	55.8391	3.87617	7.30193	0.533732	1.56463	0.317456
						20.5	48.0005	4.11493	7.04926	0.544908	1.05095	0.347716
						30.5	30.1323	3.07024	6.56044	0.431044	0.846168	0.250208
						40.5	49.6753	5.19218	9.40899	0.693523	1.44459	0.454069
						55.5	36.0948	3.2734	8.83885	0.49993	1.93282	0.312827
						80.5	13.3214	2.82344	7.3524	0.534324	1.09821	0.276349
Sermilik Fjord	ER15	Summer 2009	66.2286	-37.6703	600	0.5	52.3816	6.44584	17.797	4.71712	0	0	Copenhagen University	This publication (Supplementary Figure 1)
						9.5	54.5097	6.73609	13.9029	6.29867	0	0
						19.5	65.5965	7.7798	9.43608	6.03924	4.54782	3.05481
						29.5	90.6276	10.4059	14.8831	6.85425	3.38222	3.48789
						39.5	72.3553	8.75846	16.2044	6.07211	4.36494	3.80392
						59.5	49.3007	6.11173	12.9779	5.4399	0	0
						69.5	48.5546	6.0254	15.7839	3.25018	4.29356	2.82794
						79.5	23.0201	2.93029	5.42086	1.92665	0	0
						83.5	36.7043	4.27418	4.80188	5.12196	4.01781	2.13792
						87.5	21.3003	2.74307	8.48679	2.70923	0	0
						89.5	14.789	2.02076	13.6486	1.94352	0	0
						91.5	39.9144	4.71436	3.64888	2.16106	0	0
						95.5	17.7227	2.3671	7.1195	2.26407	0	0
						99.5	22.5206	3.09234	14.6394	0.798474	0	0
						109.5	25.3227	3.23556	7.76929	5.16886	0	0
						118.5	29.6205	3.73926	8.17415	5.39287	0	0
						129.5	38.3584	4.66733	11.8742	0.48097	3.29443	1.7799
						139.5	38.3192	4.73679	13.0437	0.608046	1.99509	1.96118
						147.5	41.3462	4.83939	6.01016	3.33839	2.87557	1.79451
Sermilik Fjord	ER16	Summer 2009	66.2097	-37.5794	560	0.25	36.1322	9.6357	7.65668	1.39333	1.59496	2.75386	Copenhagen University	This publication (Supplementary Figure 1)
						10.25	42.0661	4.15536	12.7716	2.05377	1.64725	3.78043
						20.25	41.772	3.70501	10.4843	7.16504	1.43791	2.71362
						30.25	17.0709	1.63035	11.8895	3.94173	3.22773	2.71129
						40.25	30.9281	2.90196	18.0093	12.3103	0	0
						50.25	268.84	21.0898	19.4291	0.699662	5.63373	3.99995
						60.25	40.7259	3.98438	7.28056	0.0150859	0	0
						70	1.32565	0.138628	8.72714	7.5369	1.60437	3.00018
						80.25	17.9816	1.87084	1.69169	7.01419	6.08196	3.82738
						90.25	26.1561	2.34306	12.7997	3.40118	5.2364	2.33072
						100.25	17.4553	1.69137	9.12835	1.46464	5.96153	2.60102
Sermilik Fjord	ER14	Summer 2009	66.2289	-37.6725	600	0.25	46.8994	5.56353	12.5063	1.51126	2.45436	2.41166	Copenhagen University	This publication (Supplementary Figure 1)
						9.75	61.4402	7.08598	13.7168	4.20146	1.10092	2.72689
						19.75	34.0898	4.24307	0.140783	1.1716	2.90334	3.22461
						29.75	53.5659	5.68437	6.91555	0.558326	1.76074	2.12357
						39.75	41.6541	5.14131	3.44878	5.0519	6.46613	2.84008
						49.75	34.3232	3.81907	10.2328	5.08571	2.00038	1.97178
						59.75	24.8842	3.3518	11.0774	5.50909	0	0
						69.75	23.6759	2.89778	9.3659	2.67485	0	0
						79.75	48.1044	5.54254	12.9476	3.95877	4.73612	2.55221
						89.75	38.0484	4.19923	10.2291	4.26598	4.23387	1.82051
						109.75	84.0976	9.14811	13.0053	1.71992	0	0
						119.75	17.4937	2.17317	5.97807	8.48613	2.07059	1.8948
Sermilik Fjord	ER13	Summer 2009	66.0972	-37.8817	660	0.5	251.982	25.2606	10	5.23536	0	0	Copenhagen University	Andresen et al. 2012: https://www.nature.com/articles/ngeo1349
						1.5	176.743	17.0264	10	3.52821	0	0
						2.5	117.326	13.222	10	4.71304	0	0
						3.5	132.607	12.955	10	1.15789	2.863	2.415
						4.5	187.434	18.2535	17.2519	1.20202	0	0
						5.5	151.897	13.6769	5.81254	1.19394	5.35263	1.79759
						6.5	146.607	11.8712	11.5894	5.50101	5.19402	1.44212
						7.5	163.473	13.4058	13.5961	11.1865	3.27146	2.35545
						8.5	152.148	14.8505	12.7452	5.49679	4.17155	2.63654
						9.5	189.002	20.6562	18.5777	3.58692	11.509	3.70021
						10.5	159.926	15.2902	17.3432	2.63304	4.29043	2.5834
						13.5	88.1605	10.3765	14.3889	3.5906	3.87906	3.50712
						17.5	116.583	12.3604	13.7102	6.33309	5.78868	2.96672
						19.5	52.7258	6.48577	6.86926	3.94697	6.33523	2.79329
						20.5	34.4706	4.45456	7.0317	4.27665	1.71111	2.61943
						22.5	49.1693	5.67453	10.897	4	6.01536	1.89538
						23.5	79.3129	9.3087	15.2729	13.0088	12.5269	3.24926
						25.5	85.0127	9.42579	12.0091	1.41888	12.315	2.55255
						27.5	81.5996	8.74586	8.04669	8.53302	18.0221	2.49731
						29.5	70.7703	8.07298	7.31088	2.82626	13.0651	2.86413
						31.5	40.5542	4.82607	9.83126	3.23038	5.10284	1.78436
						33.5	62.6801	6.14056	13.5604	2.0684	0	0
						36.5	47.3135	5.72672	4.2006	3.68702	0	0
						39.5	21.3561	2.96342	15.4726	1.4159	1.62272	2.33816
						43.5	47.511	5.92514	18.0773	4.65559	0	0
						46.5	34.4094	4.46552	15.3769	4.79348	0	0
						49.5	23.1607	3.16357	7.77959	5.33121	0	0
						55.5	1	2	9	4	0	0
						63.5	12.9797	1.77532	10	2.30988	3.74192	1.76887
						66.5	25.9609	3.23122	10	2.72873	1.78936	2.1849
						69.5	25.1007	2.53141	10	2.31195	0	0
						73.5	10.4373	1.43192	10	7.33834	0	0
						79.5	23.3175	3.27815	18.5738	10.1642	0	0
Sermilik Fjord	ER07	Summer 2009	66.0164	-37.8519	525	0.5	402.671	34.849	13.2092	1.81302	11.8856	2.97141	Copenhagen University	Andresen et al. 2012: https://www.nature.com/articles/ngeo1349
						3.5	298.051	30.4039	6.65732	13.8028	8.52393	3.63217
						5.5	181.971	16.6566	9.58584	0.785437	7.8037	2.12451
						7.5	154.207	16.6067	11.6312	3.53255	11.2948	3.17155
						9.5	83.6573	9.36494	10.4137	1.89903	12.4224	2.7825
						13.5	93.8514	9.85324	8.85294	1.3246	11.5855	2.16623
						15.5	82.1703	8.63173	10.0887	3.15274	9.63719	2.17554
						17.5	62.7077	6.97786	10.3757	4.16397	6.44431	1.91613
						20.5	51.588	6.27389	13.0176	6.66145	0	0
						23.5	14.0473	1.91001	7.35195	0.169523	0	0
						25.5	30.0484	3.77662	10.479	1.0011	0	0
						27.5	16.6877	2.66715	9.34124	1.28221	0	0
						29.5	9.86652	1.36108	7.07277	3.47109	0	0
						30.5	4.89222	0.743676	7.93697	1.5964	2.7563	1.79372
						40.5	1.24368	0.186877	11.5904	3.84952	2.01023	1.95619
						50.5	7.77848	1.14166	7.85858	6.15276	0	0
Sermilik Fjord	ER11	Summer 2009	65.9247	-37.8478	600	0.5	384.318	28.1425	12.8868	3.15386	7.63958	2.38755	Copenhagen University	Andresen et al. 2012: https://www.nature.com/articles/ngeo1349
						0.5	384.318	28.1425	12.8868	3.15386	7.63958	2.38755
						2.5	229.491	18.1333	9.54289	7.60673	14.0859	2.27262
						7.5	97.8179	10.176	5.76971	2.66455	0	0
						10.5	72.7653	8.11638	13.2785	3.03554	2.5411	2.40782
						12.5	53.5159	5.96664	7.21725	9.775	2.71288	1.75897
						17.5	19.2796	2.19979	6.63625	3.78197	1.41	1.15235
						20.5	45.8261	5.81956	17.8758	3.76327	3.26815	2.78741
						22.5	21.3294	2.73516	6.99293	4.30926	0	0
						27.5	12.4188	1.71721	14.6638	1.86403	0	0
						30.5	3.04847	0.451931	5.62792	1.45645	0	0
						40.5	13.8006	17.5928	14.6343	1	0	0
Sermilik Fjord	CR01	Summer 2012	66.078	-37.7884	660	1	1253.23	46.8378					University of Washington	This publication (Supplementary Figure 1)
						1.8	1404.68	50.7739
						3.1	1215.6	41.4654
						5.6	960.098	33.263
						17.5	535.341	19.3468
						31	304.605	12.6161
						37	504.863	20.7196
						43	203.559	8.15839
						51	243.041	9.52455
						59	132.944	5.46635
						67	59.0397	3.40852
						75	37.2919	2.28257
						83	51.6795	3.46727
						91	48.3323	3.06276
						101	29.7268	2.39702
						111	12.7556	1.58157
						123	15.6642	1.64427
						135	28.04	2.1306
						147	48.6094	3.08816
						161	22.172	1.71442
						175	23.7127	1.8221
						191	29.2941	2.27463
						203.5	34.1259	2.94832
Sermilik Fjord	CR05	Summer 2012	66.0872	-37.7915	660	1	225	7.98333					University of Washington	This publication (Supplementary Figure 1)
						3	200	7.35
						5	220	9.83333
						7	213.333	7.68333
						9	149.167	5.46667
						11	92.5	3.38333
						15	102.833	4.03333
						19	77.5	3.45
						23	68.3333	2.5
						27	54.5	2
						31	39.3333	1.39167
						37	28.5	1.15667
						43	12.9667	0.61
						49	4.86667	0.388333
						55	5.63333	0.355
						63	4.73333	0.815
						71	5.86667	0.36
						79	7.7	0.521667
						89	5.3	0.376667
						101	5.75	0.398333
						115	5.05	0.36
						135	4.88333	0.35
						161	5.15	0.425
						187	5.21667	0.34
Skjoldungen Fjord	AXC14-32	Summer 2014	63.457	-41.6257	357	0.5	92.1667	3.5	2.66667	3	6.33333	0.5	University of Florida	Wangner et al. 2020: https://doi.org/10.1029/2019PA003692
						10.5	59.8333	2	4.5	3.66667	7.66667	0.5
						20.5	43.6667	1.83333	4	3.83333	12	0.5
						30.5	26.5	1.16667	3.33333	3.5	8.66667	0.333333
						40.5	16.6667	1.16667	4	3.33333	0	0
						50.5	12.1667	1	4	3.16667	0	0
						60.5	1.16667	0.666667	5	1.83333	0.833333	0.166667
						70.5	0.166667	0.5	2.16667	2.83333	0	0
Upernavik Isfjord	POR13-02	Summer 2013	72.8938	-54.9672	820	0.5	73.5249	4.61215	44.012	0.897044	0.203287	0.282353	Bordeaux University	Vermassen et al. 2019: https://doi.org/10.1002/jqs.3096
						5.5	60.7747	4.0243	43.781	0.821847	0.838468	0.29698
						10.5	56.4351	5.35894	42.6055	1.29998	0.799069	0.374446
						15.5	53.1245	3.14029	39.7082	0.64129	0.965953	0.235445
						20.5	53.1627	3.27046	45.3554	0.811962	1.18833	0.235114
						30.5	59.8055	4.97677	37.6945	1.15843	0.424441	0.340889
						40.5	52.1681	3.6508	37.9114	0.734668	1.04514	0.260983
						50.5	41.5658	2.79262	37.5354	0.580648	0.305939	0.196449
						60.5	35.9783	1.76302	32.5885	0.360174	0.499381	0.128685
	POR13-05	Summer 2013	72.9452	-55.6205	1000	0.5	71.0925	4.55617	43.2788	0.920815	1.56491	0.311205	Bordeaux University	Vermassen et al. 2019: https://doi.org/10.1002/jqs.3096
						4.5	95.7814	5.08666	38.7223	0.912683	1.89412	0.351416
						10.5	94.1788	3.65745	35.2272	0.634633	1.79852	0.248171
						20.5	61.1784	5.65275	35.6341	1.06376	2.28006	0.416021
						27.5	51.4613	3.27567	34.2028	0.65476	1.72178	0.237476
						30.5	48.6824	4.00217	36.0822	0.855266	2.06718	0.345039
						40.5	43.946	3.06674	36.0187	0.638953	0.0590886	0.212889
						50.5	41.2088	2.34464	34.6026	0.483551	-0.634715	0.138766
						60.5	36.9726	2.65358	35.0677	0.528989	0.0243257	0.170532
						70.5	37.2979	2.75207	35.4621	0.558478	-0.272109	0.183509
						90.5	30.2226	2.46441	29.5369	0.503984	-0.19656	0.146455
						100.5	35.6091	3.00907	36.1793	0.640302	-0.260746	0.227223
	POR13-08	Summer 2013	72.8632	-54.5707	680	0.5	72.6188	4.49087	45.5538	0.8853	1.13589	0.3084	Bordeaux University	Vermassen et al. 2019: https://doi.org/10.1002/jqs.3096
						5.5	62.9101	4.51175	40.6865	1.05695	0.804351	0.337374
						20.5	61.7653	7.55343	41.8917	1.63595	0.49308	0.515833
						30.5	62.4433	7.4201	42.0566	1.53634	1.24609	0.606235
						40.5	59.345	3.3882	44.3685	0.707376	0.971318	0.239939
						50.5	49.7312	4.99493	42.418	1.07161	0.853691	0.274983
						58.5	45.5178	3.11792	36.4708	0.651366	0.780945	0.220711
						60.5	46.1432	4.78402	36.62	1.00553	0.872117	0.339995
						70.5	45.0231	2.8586	39.3494	0.619347	0.431079	0.221106
						80.5	44.2895	4.03894	40.8928	1.00968	0.0306369	0.299566
						100.5	42.9181	4.09294	40.286	0.866515	0.604877	0.293007
						120.5	42.2498	3.15979	41.6298	0.787147	-0.0994381	0.232786
						160.5	35.2988	2.85342	36.1956	0.61554	0.2	0.233312
	POR13-16	Summer 2013	72.897	-54.8023	711	0.5	73.5936	4.80578	42.3208	0.915062	0.889319	0.299946	Bordeaux University	Vermassen et al. 2019: https://doi.org/10.1002/jqs.3096
						5.5	79.368	7.94103	46.0361	1.59882	0.057736	0.399533
						10.5	52.8595	3.90216	44.1442	0.833205	0.691446	0.283168
						15.5	42.1622	3.26103	41.9978	0.729086	0.655407	0.255733
						20.5	61.2113	3.48494	45.7076	0.728818	0.460079	0.235478
						25.5	39.9082	4.65398	42.531	1.06882	0.490456	0.356202
						30.5	49.2724	3.19773	43.546	0.681271	-0.0489344	0.209956
						40.5	54.2615	4.22013	44.5176	0.897129	0.337331	0.318096
						50.5	47.6719	2.37175	45.2028	0.507257	0.509562	0.135995
	POR13-03	Summer 2013	72.8978	-55.0478	1000	0.5	73.2696	4.465	42.0848	0.87342	1.65212	0.30533	Bordeaux University	Vermassen et al. 2019: https://doi.org/10.1002/jqs.3096
						3.5	56.1507	3.20509	39.1081	0.778626	0.743024	0.243289
						7.5	53.7056	3.0752	38.3502	0.624285	0.897229	0.233666
						10.5	49.3977	4.04288	36.5464	0.836326	1.71728	0.32558
						13.5	34.93	2.93578	36.1891	0.734829	1.52883	0.223204
						17.5	30.6721	2.98698	37.4742	0.662447	-0.115659	0.202138
						20.5	34.5658	2.93578	36.3422	0.841931	-0.716306	0.171581
